# Supplementary material for: High-Risk Plaque Characteristics in Patients with Suspected Stable Coronary Artery Disease and Impaired Glucose Tolerance: A Coronary Computed Tomography Angiography Study
Source: J Cardiovasc Dev Dis. 2025 Jan 22;12(2):37. doi: 10.3390/jcdd12020037 (PMC11856177; doi:10.3390/jcdd12020037)
Supplement: Supplementary file 1 [file jcdd-12-00037-s001.zip]

Archive with 1 entries (1 files):
- jcdd-3390036-supplementary.pdf
